# Supplementary material for: Establishment of an ultrasound-guided protocol for the assessment of hip joint osteoarthritis in rabbits–A sonoanatomic study
Source: PLoS One. 2023 Sep 14;18(9):e0291177. doi: 10.1371/journal.pone.0291177 (PMC10501586; doi:10.1371/journal.pone.0291177)
Supplement: S1 Data — (XLSX) [file pone.0291177.s001.xlsx]

## Sheet: Vistas_SPSS
S2 and S3 Table. Raw data of the image quality assessment in normal articular or periarticular structures visualized in each plane in 11 rabbits (n = 22 hips).
Plane	Rabbit	Acetabulum_CranialAspect	Acetabulum_CaudalAspect	Acetabulum_VentralAspect	Acetabulum_DorsalAspect	Acetabulum_AcetabularLabrum	FemoralHead_CranialAspect	FemoralHead_CaudalAspect	FemoralHead_VentralAspect	FemoralHead_DorsalAspect	FemoralHead_Cartilage	Neck_VentralAspect	Neck_DorsalAspect	JointCapsule_SynoviumProfile	Synovial_Profile	Ligament_Teres
VTP	Rabbit1_LeftLimb	2	2	2	0	2	2	2	2	0	3	2	0	3	2	3
VTP	Rabbit1_RightLimb	2	2	2	0	1	2	2	3	0	3	3	0	3	3	3
VTP	Rabbit2_LeftLimb	3	3	3	0	1	3	3	3	0	3	3	0	3	3	2
VTP	Rabbit2_RightLimb	2	2	2	0	1	2	2	3	0	3	2	0	2	2	1
VTP	Rabbit3_LeftLimb	2	2	3	0	2	2	2	2	0	2	2	0	2	2	3
VTP	Rabbit3_RightLimb	2	2	2	0	1	2	2	2	0	2	2	0	2	2	3
VTP	Rabbit4_LeftLimb	2	2	3	0	2	3	3	3	0	3	3	0	2	2	2
VTP	Rabbit4_RightLimb	2	2	3	0	2	2	2	3	0	3	3	0	2	2	3
VTP	Rabbit5_LeftLimb	2	2	2	0	2	3	3	3	0	2	3	0	2	2	2
VTP	Rabbit5_RightLimb	2	2	2	0	2	2	2	2	0	2	2	0	1	2	2
VTP	Rabbit6_LeftLimb	3	3	3	0	3	3	3	3	0	2	3	0	1	1	3
VTP	Rabbit6_RightLimb	2	2	2	0	1	3	3	3	0	3	3	0	2	2	2
VTP	Rabbit7_LeftLimb	3	3	3	0	1	3	3	3	0	2	2	0	2	2	3
VTP	Rabbit7_RightLimb	3	3	3	0	1	2	2	2	0	2	2	0	2	2	2
VTP	Rabbit8_LeftLimb	3	3	3	0	2	3	3	3	0	3	2	0	2	2	3
VTP	Rabbit8_RightLimb	2	2	2	0	1	2	2	2	0	2	2	0	2	1	3
VTP	Rabbit9_LeftLimb	2	2	2	0	2	3	3	3	0	3	2	0	3	2	3
VTP	Rabbit9_RightLimb	2	2	2	0	2	3	3	3	0	3	2	0	3	3	1
VTP	Rabbit10_LeftLimb	2	2	2	0	1	2	2	2	0	3	3	0	3	3	2
VTP	Rabbit10_RightLimb	3	3	3	0	3	2	2	2	0	2	2	0	2	1	2
VTP	Rabbit11_LeftLimb	3	3	3	0	1	3	3	3	0	3	3	0	3	3	3
VTP	Rabbit11_RightLimb	2	2	2	0	2	2	2	2	0	2	2	0	2	2	3
VSP	Rabbit1_LeftLimb	3	3	3	0	0	3	3	3	0	3	2	0	0	0	0
VSP	Rabbit1_RightLimb	1	1	2	0	0	3	3	3	0	3	2	0	0	0	0
VSP	Rabbit2_LeftLimb	3	3	3	0	0	3	3	3	0	3	2	0	0	0	0
VSP	Rabbit2_RightLimb	2	2	2	0	0	2	2	3	0	3	2	0	0	0	0
VSP	Rabbit3_LeftLimb	3	3	3	0	0	3	3	3	0	3	3	0	0	0	0
VSP	Rabbit3_RightLimb	2	2	2	0	0	2	2	2	0	3	2	0	0	0	0
VSP	Rabbit4_LeftLimb	3	3	3	0	0	3	3	3	0	3	2	0	0	0	0
VSP	Rabbit4_RightLimb	3	3	3	0	0	3	3	3	0	3	2	0	0	0	0
VSP	Rabbit5_LeftLimb	2	2	2	0	0	2	2	2	0	2	1	0	0	0	0
VSP	Rabbit5_RightLimb	2	2	2	0	0	2	2	2	0	2	2	0	0	0	0
VSP	Rabbit6_LeftLimb	2	2	2	0	0	3	3	3	0	3	2	0	0	0	0
VSP	Rabbit6_RightLimb	2	2	2	0	0	2	2	2	0	2	1	0	0	0	0
VSP	Rabbit7_LeftLimb	2	2	2	0	0	3	3	3	0	1	2	0	0	0	0
VSP	Rabbit7_RightLimb	3	3	3	0	0	2	2	2	0	1	2	0	0	0	0
VSP	Rabbit8_LeftLimb	2	2	2	0	0	3	3	3	0	3	2	0	0	0	0
VSP	Rabbit8_RightLimb	2	2	2	0	0	2	2	2	0	3	2	0	0	0	0
VSP	Rabbit9_LeftLimb	3	3	3	0	0	3	3	3	0	3	2	0	0	0	0
VSP	Rabbit9_RightLimb	3	3	3	0	0	3	3	3	0	3	2	0	0	0	0
VSP	Rabbit10_LeftLimb	3	3	3	0	0	3	3	3	0	3	2	0	0	0	0
VSP	Rabbit10_RightLimb	2	2	2	0	0	3	3	3	0	3	2	0	0	0	0
VSP	Rabbit11_LeftLimb	2	2	2	0	0	3	3	3	0	3	2	0	0	0	0
VSP	Rabbit11_RightLimb	2	2	2	0	0	3	3	3	0	3	2	0	0	0	0
DDP	Rabbit1_LeftLimb	3	3	0	3	0	3	3	0	3	3	0	3	0	0	0
DDP	Rabbit1_RightLimb	3	2	0	3	0	3	3	0	3	3	0	2	0	0	0
DDP	Rabbit2_LeftLimb	3	3	0	3	0	3	2	0	3	3	0	2	0	0	0
DDP	Rabbit2_RightLimb	3	3	0	3	0	3	3	0	3	3	0	2	0	0	0
DDP	Rabbit3_LeftLimb	3	3	0	3	0	3	2	0	3	2	0	3	0	0	0
DDP	Rabbit3_RightLimb	3	3	0	3	0	2	3	0	3	3	0	3	0	0	0
DDP	Rabbit4_LeftLimb	3	3	0	3	0	2	2	0	3	3	0	3	0	0	0
DDP	Rabbit4_RightLimb	3	3	0	3	0	3	3	0	3	3	0	2	0	0	0
DDP	Rabbit5_LeftLimb	3	3	0	3	0	2	2	0	2	3	0	2	0	0	0
DDP	Rabbit5_RightLimb	2	2	0	2	0	3	3	0	3	3	0	2	0	0	0
DDP	Rabbit6_LeftLimb	3	3	0	3	0	3	3	0	3	3	0	3	0	0	0
DDP	Rabbit6_RightLimb	3	3	0	3	0	3	3	0	3	3	0	2	0	0	0
DDP	Rabbit7_LeftLimb	3	3	0	3	0	3	3	0	3	3	0	2	0	0	0
DDP	Rabbit7_RightLimb	3	3	0	3	0	3	3	0	3	3	0	2	0	0	0
DDP	Rabbit8_LeftLimb	3	3	0	3	0	3	3	0	3	3	0	3	0	0	0
DDP	Rabbit8_RightLimb	3	3	0	3	0	3	3	0	3	3	0	2	0	0	0
DDP	Rabbit9_LeftLimb	2	2	0	2	0	3	3	0	3	3	0	3	0	0	0
DDP	Rabbit9_RightLimb	3	3	0	3	0	3	3	0	3	3	0	2	0	0	0
DDP	Rabbit10_LeftLimb	3	3	0	3	0	3	3	0	3	3	0	3	0	0	0
DDP	Rabbit10_RightLimb	3	3	0	3	0	3	3	0	3	3	0	2	0	0	0
DDP	Rabbit11_LeftLimb	3	3	0	3	0	3	3	0	3	3	0	2	0	0	0
DDP	Rabbit11_RightLimb	3	3	0	3	0	3	3	0	3	3	0	2	0	0	0
DCaLa-CrMeOP	Rabbit1_LeftLimb	0	3	0	3	0	0	3	0	3	3	0	3	0	0	0
DCaLa-CrMeOP	Rabbit1_RightLimb	0	3	0	3	0	0	3	0	3	3	0	2	0	0	0
DCaLa-CrMeOP	Rabbit2_LeftLimb	0	3	0	3	0	0	3	0	3	3	0	3	0	0	0
DCaLa-CrMeOP	Rabbit2_RightLimb	0	2	0	3	0	0	3	0	3	3	0	2	0	0	0
DCaLa-CrMeOP	Rabbit3_LeftLimb	0	3	0	2	0	0	2	0	2	2	0	2	0	0	0
DCaLa-CrMeOP	Rabbit3_RightLimb	0	3	0	3	0	0	2	0	2	2	0	2	0	0	0
DCaLa-CrMeOP	Rabbit4_LeftLimb	0	3	0	3	0	0	2	0	2	2	0	2	0	0	0
DCaLa-CrMeOP	Rabbit4_RightLimb	0	2	0	2	0	0	3	0	3	3	0	2	0	0	0
DCaLa-CrMeOP	Rabbit5_LeftLimb	0	2	0	2	0	0	3	0	3	3	0	3	0	0	0
DCaLa-CrMeOP	Rabbit5_RightLimb	0	2	0	2	0	0	3	0	3	3	0	2	0	0	0
DCaLa-CrMeOP	Rabbit6_LeftLimb	0	3	0	3	0	0	2	0	2	2	0	2	0	0	0
DCaLa-CrMeOP	Rabbit6_RightLimb	0	3	0	3	0	0	3	0	3	3	0	3	0	0	0
DCaLa-CrMeOP	Rabbit7_LeftLimb	0	2	0	2	0	0	2	0	2	2	0	2	0	0	0
DCaLa-CrMeOP	Rabbit7_RightLimb	0	2	0	2	0	0	3	0	3	3	0	2	0	0	0
DCaLa-CrMeOP	Rabbit8_LeftLimb	0	2	0	2	0	0	3	0	3	3	0	1	0	0	0
DCaLa-CrMeOP	Rabbit8_RightLimb	0	3	0	3	0	0	3	0	3	3	0	2	0	0	0
DCaLa-CrMeOP	Rabbit9_LeftLimb	0	3	0	3	0	0	3	0	3	3	0	2	0	0	0
DCaLa-CrMeOP	Rabbit9_RightLimb	0	2	0	2	0	0	3	0	3	3	0	2	0	0	0
DCaLa-CrMeOP	Rabbit10_LeftLimb	0	3	0	3	0	0	3	0	3	3	0	2	0	0	0
DCaLa-CrMeOP	Rabbit10_RightLimb	0	2	0	2	0	0	3	0	3	3	0	2	0	0	0
DCaLa-CrMeOP	Rabbit11_LeftLimb	0	2	0	2	0	0	2	0	2	2	0	2	0	0	0
DCaLa-CrMeOP	Rabbit11_RightLimb	0	2	0	2	0	0	3	0	3	3	0	2	0	0	0
DCaMe-CrLaOP	Rabbit1_LeftLimb	3	0	0	3	0	3	0	0	3	3	0	2	0	0	0
DCaMe-CrLaOP	Rabbit1_RightLimb	3	0	0	3	0	3	0	0	3	3	0	3	0	0	0
DCaMe-CrLaOP	Rabbit2_LeftLimb	3	0	0	3	0	3	0	0	3	2	0	3	0	0	0
DCaMe-CrLaOP	Rabbit2_RightLimb	3	0	0	3	0	3	0	0	3	3	0	3	0	0	0
DCaMe-CrLaOP	Rabbit3_LeftLimb	3	0	0	3	0	2	0	0	2	2	0	2	0	0	0
DCaMe-CrLaOP	Rabbit3_RightLimb	2	0	0	2	0	2	0	0	2	2	0	2	0	0	0
DCaMe-CrLaOP	Rabbit4_LeftLimb	3	0	0	3	0	3	0	0	3	3	0	2	0	0	0
DCaMe-CrLaOP	Rabbit4_RightLimb	2	0	0	3	0	3	0	0	3	3	0	2	0	0	0
DCaMe-CrLaOP	Rabbit5_LeftLimb	3	0	0	3	0	2	0	0	2	2	0	2	0	0	0
DCaMe-CrLaOP	Rabbit5_RightLimb	2	0	0	2	0	3	0	0	3	3	0	2	0	0	0
DCaMe-CrLaOP	Rabbit6_LeftLimb	3	0	0	3	0	3	0	0	3	3	0	3	0	0	0
DCaMe-CrLaOP	Rabbit6_RightLimb	3	0	0	3	0	3	0	0	3	3	0	2	0	0	0
DCaMe-CrLaOP	Rabbit7_LeftLimb	3	0	0	3	0	3	0	0	3	3	0	2	0	0	0
DCaMe-CrLaOP	Rabbit7_RightLimb	3	0	0	3	0	3	0	0	3	3	0	2	0	0	0
DCaMe-CrLaOP	Rabbit8_LeftLimb	3	0	0	3	0	3	0	0	3	3	0	2	0	0	0
DCaMe-CrLaOP	Rabbit8_RightLimb	3	0	0	3	0	2	0	0	2	2	0	2	0	0	0
DCaMe-CrLaOP	Rabbit9_LeftLimb	3	0	0	3	0	3	0	0	3	3	0	3	0	0	0
DCaMe-CrLaOP	Rabbit9_RightLimb	3	0	0	3	0	3	0	0	3	3	0	2	0	0	0
DCaMe-CrLaOP	Rabbit10_LeftLimb	3	0	0	3	0	3	0	0	3	3	0	2	0	0	0
DCaMe-CrLaOP	Rabbit10_RightLimb	3	0	0	3	0	3	0	0	3	3	0	2	0	0	0
DCaMe-CrLaOP	Rabbit11_LeftLimb	2	0	0	3	0	3	0	0	3	3	0	3	0	0	0
DCaMe-CrLaOP	Rabbit11_RightLimb	3	0	0	3	0	3	0	0	3	3	0	2	0	0	0
DTP	Rabbit1_LeftLimb	2	2	0	2	2	2	2	0	3	2	0	0	3	3	0
DTP	Rabbit1_RightLimb	2	2	0	2	2	2	2	0	3	2	0	0	3	3	0
DTP	Rabbit2_LeftLimb	2	2	0	2	1	2	2	0	3	3	0	0	3	3	0
DTP	Rabbit2_RightLimb	2	2	0	2	1	2	2	0	3	3	0	0	3	3	0
DTP	Rabbit3_LeftLimb	2	2	0	2	2	2	2	0	2	3	0	0	2	2	0
DTP	Rabbit3_RightLimb	2	2	0	3	1	3	3	0	3	3	0	0	3	3	0
DTP	Rabbit4_LeftLimb	2	2	0	3	3	3	3	0	3	3	0	0	3	3	0
DTP	Rabbit4_RightLimb	2	2	0	3	1	3	3	0	3	3	0	0	3	3	0
DTP	Rabbit5_LeftLimb	2	2	0	3	2	3	3	0	3	3	0	0	3	3	0
DTP	Rabbit5_RightLimb	2	2	0	3	3	3	3	0	3	3	0	0	3	3	0
DTP	Rabbit6_LeftLimb	2	2	0	3	3	3	3	0	3	3	0	0	3	3	0
DTP	Rabbit6_RightLimb	2	2	0	3	3	3	3	0	3	3	0	0	3	3	0
DTP	Rabbit7_LeftLimb	2	2	0	3	2	3	3	0	3	3	0	0	3	3	0
DTP	Rabbit7_RightLimb	2	2	0	3	2	3	3	0	3	3	0	0	3	3	0
DTP	Rabbit8_LeftLimb	2	2	0	3	3	3	3	0	3	3	0	0	3	3	0
DTP	Rabbit8_RightLimb	2	2	0	3	1	3	3	0	3	3	0	0	3	3	0
DTP	Rabbit9_LeftLimb	2	2	0	3	1	3	3	0	3	3	0	0	3	3	0
DTP	Rabbit9_RightLimb	2	2	0	3	3	3	3	0	3	3	0	0	3	3	0
DTP	Rabbit10_LeftLimb	2	2	0	3	2	3	3	0	3	3	0	0	2	2	0
DTP	Rabbit10_RightLimb	2	2	0	3	3	3	3	0	3	3	0	0	3	3	0
DTP	Rabbit11_LeftLimb	2	2	0	3	2	3	3	0	3	3	0	0	3	3	0
DTP	Rabbit11_RightLimb	2	2	0	3	3	3	3	0	3	3	0	0	3	3	0
VSP - ventral approach sagittal plane; VTP - ventral approach transverse plane; DDP - dorsal approach dorsal plane; DCaLa-CrMeOP - caudolateral-craniomedial oblique plane; DCaMe-CrLaOP - caudomedial-craniolateral oblique plane; and DTP - dorsal approach transverse plane.
